# Supplementary material for: Participant experiences of genome sequencing for rare diseases in the 100,000 Genomes Project: a mixed methods study
Source: Eur J Hum Genet. 2022 Mar 9;30(5):604–10. doi: 10.1038/s41431-022-01065-2 (PMC9091267; doi:10.1038/s41431-022-01065-2)
Supplement: Supplementary file 2 — Characteristics of T2 survey respondents who received a GS result. [file 41431_2022_1065_MOESM2_ESM.xlsx]

## Sheet: Px_characteristics
Characteristics of T2 survey respondents who received a GS result.
Characteristic		N (%)
Participant type	Patient	33
	Parent	43
	Relative	1
Gender	Female	43
	Male	33
	Missing	1
Age, years	Mean (SD), range	47.2 (13.88), 22-78
Currently employed	Yes	51
	No	24
	Missing	2
Diagnosis status	A genetic cause was found	24
	A genetic cause was not found	48
	Not sure	1
	Other	3
	Missing	1
Education	No qualification	2
	GCSE or O level	11
	GCE, A-level or similar	9
	Vocational e.g. BTEC	17
	Bachelors degree	24
	Masters degree	8
	PhD, MD, JD	4
	Missing	2
Ethnicity	White or White British	67
	Asian or Asian British	1
	Black or Black British	2
	Mixed	3
	Other ethnic group	3
	Missing	1
Religious faith	None	28
	Christian	45
	Muslim	1
	Hindu	0
	Jewish	0
	Buddhist	0
	Sikh	0
	Other	2
	Missing	1
Religiosity (How religious	Not at all	42
are you?)	Somewhat	27
	Very	7
	Missing	1
No. of children	0	15
(range 0-9)	1	14
	2	30
	3	10
	4 or more	7
	Missing	1
Age of child/relative, years	Mean (SD), range	8.0 (6.00), 0-21
