# Supplementary material for: Participant experiences of genome sequencing for rare diseases in the 100,000 Genomes Project: a mixed methods study
Source: Eur J Hum Genet. 2022 Mar 9;30(5):604–10. doi: 10.1038/s41431-022-01065-2 (PMC9091267; doi:10.1038/s41431-022-01065-2)
Supplement: Supplementary file 3 — Levels of decision regret split by Participant type and Diagnosis status. [file 41431_2022_1065_MOESM3_ESM.xlsx]

## Sheet: DRS_discrete
Levels of decision regret split by Participant type and Diagnosis status
	Participant type		Diagnosis status
	Parent	Patient	Genetic diagnosis	No genetic diagnosis
	N (%)	N (%)	N (%)	N (%)
No regret (0)	16 (48)	12 (38)	11 (52)	17 (39)
Mild regret (5-25)	13 (39)	18 (56)	8 (38)	23 (52)
High regret (>=30)	4 (12)	2 (6)	2 (10)	4 (9)
