# Supplementary material for: Participant experiences of genome sequencing for rare diseases in the 100,000 Genomes Project: a mixed methods study
Source: Eur J Hum Genet. 2022 Mar 9;30(5):604–10. doi: 10.1038/s41431-022-01065-2 (PMC9091267; doi:10.1038/s41431-022-01065-2)
Supplement: Supplementary file 4 — Diagnosis status prior to GS and outcome of GS results. [file 41431_2022_1065_MOESM4_ESM.xlsx]

## Sheet: Diagnosis_outcome
Diagnosis status prior to GS and outcome of GS results
Characteristic		N (%)
Clinical diagnosis at	Yes
time of testing*	Patient	19 (52.8%)
	Child	5 (13.9%)
	No
	Patient	1 (2.8%)
	Child	11 (30.6%)
Outcome of testing*	Genetic cause found	12 (33.3%)
	Genetic cause not found	19 (52.8%)
	Variant of uncertain significance	5 (13.9%)
Type of condition/disorder*	Aural	1 (2.8%)
	Cardiovascular	6 (16.7%)
	Cardiovascular/renal	1 (2.8%)
	Diagnosed syndrome	2 (5.6%)
	Neurodevelopmental	3 (8.3%)
	Neurological	3 (8.3%)
	Ocular	4 (11.1%)
	Renal	3 (8.3%)
	Undiagnosed syndrome	8 (22.2%)
	Vascular	5 (13.9%)
Age, years	Mean (SD), range
	Patient	49.5 (14.9), 22-75
	Child	4.2 (6.6), 0-21
*n = 36 rather than 38 because two conditions include that of a parent couple
